# Supplementary material for: Clinical Practice Guidelines on the Treatment of Patients with Cleft Lip, Alveolus, and Palate: An Executive Summary
Source: J Clin Med. 2021 Oct 20;10(21):4813. doi: 10.3390/jcm10214813 (PMC8584510; doi:10.3390/jcm10214813)
Supplement: Supplementary file 1 [file jcm-10-04813-s001.zip]

Archive with 1 entries (1 files):
- jcm-1332346-supplementary.pdf
